# Supplementary material for: Multiple Regionalized Genes and Their Putative Networks in the Interpeduncular Nucleus Suggest Complex Mechanisms of Neuron Development and Axon Guidance
Source: Front Neuroanat. 2021 Feb 16;15:643320. doi: 10.3389/fnana.2021.643320 (PMC7921722; doi:10.3389/fnana.2021.643320)
Supplement: Supplementary file 6 [file Table_3.xlsx]

## Sheet: Supplementary Table 3
		E18.5						P4
GENE	ADMBA EXPERIMENT	PRO	IPRa	IPRi	IPRb	IPC	ADMBA EXPERIMENT	PRO	IPRa	IPRi	IPRb	IPC
Adcy2 (*)	100054736	1	0	0	0	0	100092196	1	0	1	1	1
Adcyap1	100056253	1	0	0	0	0	100056232	1	0	0	0	0
Alcam	100084144	0	1	0	0	1	100084414	0	1	0	0	1
B3galt2	100055841	1	0	0	0	0	100056007	1	0	0	0	0
Bcl11b	100071599	1	0	0	0	0	100055034	1	0	0	0	0
C230009H10Rik	100057143	1	0	0	0	0	100057283	1	0	0	0	0
Cadps2	100057144	0	0	1	0	1	100057284	0	0	1	0	1
Camk4	100057146	0	1	1	1	0	100057279	0	1	1	1	0
Cbln2	100054828	1	1	1	1	0	100054987	?	1	1	1	0
Cd24a	100057150	1	0	0	0	1	100057272	1	0	0	0	1
Cdh11	100055839	1	0	0	0	1	100056006	1	0	0	0	1
Cdh2	100090640	0	1	0	0	1	100092201	0	1	0	0	1
Cdh23	100057153	1	0	0	1	0	100092156	?	?	?	?	?
Cdh24	100054766	0	0	0	0	1	100055004	0	0	0	0	1
Cdh6	100074389	1	0	0	0	0	100093129	1	0	0	0	0
Cdh8	100030670	0	0	0	1	0	100032189	0	0	0	1	0
Cdh9	100072412	0	1	1	1	0	100076640	0	1	1	1	0
Chl1	100074387	1	0	1	1	1	100074501	1	0	1	1	1
Chrm3	100071500	0	0	1	1	0	100092134	0	0	1	1	0
Chrna2 (*)	100084230	0	0	0	1	0	100084444	0	1	1	1	0
Chrna4	100054758	1	0	0	1	0	100054974	?	0	0	1	0
Chrna5 (*)	100055913	0	0	1	1	0	100056100	0	1	1	1	0
Col11a1	100072294	1	0	1	1	0	100075675	1	0	1	1	0
Col5a1	100057155	0	1	1	1	0	100092119	0	1	1	1	0
Crtac1	100055813	1	0	0	0	0	100092173	1	0	0	0	0
Cttnbp2	100077415	0	0	1	1	0	100081593	0	0	1	1	0
Cux2	100055967	0	1	1	1	0	100056187	0	1	1	1	0
Cyp26b1	100054745	0	0	1	0	0	100055001	0	0	1	0	0
Dab1	100072108	1	0	0	1	1	100075000	1	0	0	1	1
Dach1 (*)	100085497	1	0	0	0	0	100076653	1	0	0	1	1
Dact1	100088036	0	1	1	1	0	100057291	0	1	1	1	0
Doc2b	100057165	0	0	1	1	0	100057268	0	0	1	1	0
Ecel1	100054799	0	1	1	1	1	100055013	0	1	1	1	1
Efna2	100055832	1	0	0	0	0	100056035	?	0	0	0	0
Efna5	100071482	0	0	0	0	1	100074210	0	0	0	0	?
Efnb2	100054780	0	1	1	1	1	100092233	0	1	1	1	1
Egfr	100056276	0	0	1	0	0	100021570	0	0	1	0	0
Enc1	100085372	0	1	0	0	0	100056235	0	1	0	0	0
Epha3	100057172	1	0	0	1	0	100057299	1	0	0	1	0
Epha4	100093078	0	0	0	0	1	100092107	0	0	0	0	1
Epha5	100071603	0	0	1	1	0	100072257	0	0	1	1	0
Epha6	100057173	0	1	1	1	0	100057269	0	1	1	1	0
Epha7 (*)	100054630	0	0	0	1	0	100092199	0	0	1	1	0
Epha8	100057174	1	0	0	0	1	100057274	1	0	0	0	1
Erbb4	100057176	1	0	1	1	1	100057334	1	0	1	1	1
Esrrg (*)	100071978	1	0	0	1	0	100072207	1	0	1	1	0
Foxo1	100055970	0	1	0	1	0	100056154	0	1	0	1	0
Gabra5	100054784	0	1	1	0	0	100055015	0	1	1	0	0
Gabrg2	100085459	0	0	0	1	0	100054899	0	0	0	1	0
Gad1 (*)	100085418	0	0	0	1	1	100054917	0	1	1	1	1
Gad2	100055126	0	1	1	1	1	100092175	0	1	1	1	1
Glra3 (*)	100088073	1	0	0	0	0	100081469	1	0	0	1	0
Gria1	100088065	0	1	1	1	1	100072267	0	1	1	1	1
Gria3	100055932	1	0	1	1	0	100092161	1	0	1	1	0
Grik1	100055853	0	0	1	1	1	100056082	0	0	1	1	1
Grik2	100055935	0	1	1	1	1	100092160	0	1	1	1	1
Grik3 (*)	100082944	0	0	0	1	0	100084337	0	0	0	1	1
Grin3a	100055936	1	0	0	0	1	100056107	1	0	0	0	1
Grm4 (*)	100088038	0	1	1	1	0	100056120	0	1	1	1	1
Gsc2	100093074	0	0	0	0	1	100092192	0	0	0	0	1
Gsg1l	100071444	0	0	0	1	0	100073406	0	0	0	1	0
Inpp4b	100054800	0	0	1	1	0	100054988	0	0	1	1	0
Irx1	100032044	0	1	1	1	0	100032232	0	1	1	1	0
Irx2	100072979	1	1	1	1	0	100078394	1	1	1	1	0
Irx4	100072347	1	0	0	0	0	100092317	1	0	0	0	0
Kctd12	100057214	0	1	1	0	0	100057330	0	1	1	0	0
Kitl	100051809	0	1	1	1	0	100054854	0	1	1	1	0
Lamp5	100055820	1	0	0	0	0	100056025	1	0	0	0	0
Lgi2	100057184	1	0	0	1	0	100057331	1	0	0	1	0
Lhx1 (*)	100032163	1	1	1	1	0	100032260	1	1	0	1	0
Lhx5	100032176	0	1	1	0	0	100032252	0	1	1	0	0
Lmo1	100072937	0	1	0	0	0	100078475	0	1	0	0	0
Lmo3	100071974	0	0	0	0	1	100072174	0	0	0	0	1
Lrrn3 (*)	100077326	0	1	1	1	1	100081620	0	1	0	0	0
Mafb	100054704	0	0	0	1	0	100054939	0	0	0	1	0
Mdga1 (*)	100057216	1	0	0	0	0	100057320	0	0	1	1	0
Meis2	100088105	0	1	1	1	1	100072268	0	1	1	1	1
Ncor2	100072971	1	0	0	0	0	100078396	1	0	0	0	0
Ndst4 (*)	100057222	0	1	0	0	0	100057316	0	1	1	0	0
Nhlh1	100076081	0	0	0	1	0	100079255	0	0	0	1	0
Nhlh2 (*)	100076103	0	0	1	1	1	100079266	0	0	1	1	0
Nos1	100057768	0	0	1	1	1	100057322	0	0	1	1	1
Nr2f1	100071564	0	0	0	0	1	100074187	0	0	0	0	1
Nrg1	100057764	0	1	1	1	0	100101286	0	1	1	1	0
Nrn1	100071440	0	0	1	1	0	100072262	0	0	1	1	0
Ntng2	100071989	1	0	0	1	0	100074946	1	0	0	1	0
Ntrk2	100054814	0	0	0	1	0	100054998	0	0	0	1	0
Otp	100077343	0	1	1	1	0	100082893	0	1	1	1	0
Otx2	100085358	0	0	0	0	1	100031929	0	0	0	0	1
Pax3	100088014	0	0	1	1	0	100092999	0	0	1	1	0
Pax5	100056266	1	0	0	1	0	100056198	1	0	0	1	0
Pax7	100071624	0	1	1	1	1	100074463	0	1	1	1	1
Pbx3	100055880	0	1	1	1	1	100092361	0	1	1	1	1
Pcdh18	100072295	0	0	0	0	1	100075720	?	?	?	?	?
Penk (*)	100055886	0	1	1	0	1	100092358	0	0	1	1	1
Plcxd2	100072005	1	0	0	1	0	100091907	1	0	0	1	0
Plxna2	100055868	0	1	1	0	0	100092169	0	1	1	0	0
Plxnc1	100098212	1	0	0	0	0	100092254	1	0	0	0	0
Pnoc (*)	100071453	1	0	0	0	1	100073397	1	0	1	1	1
Pou4f1 (*)	100071979	1	1	1	1	0	100072196	1	0	0	1	0
Pou6f2 (*)	100072360	0	1	1	1	0	100075740	0	1	1	1	1
Ptpru	100072964	0	1	1	0	1	100078540	0	1	1	0	1
Pvrl3	160029040	1	0	1	1	0	100091917	1	0	1	1	0
Robo2	100071976	0	0	0	0	1	100072173	0	0	0	0	1
Scg2 (*)	100083699	0	0	1	1	0	100084402	0	0	1	1	1
Sema6a	100054798	?	0	0	0	1	100055012	1	0	0	0	1
Sema6c	100071548	1	0	0	0	0	100074230	1	0	0	0	0
Sema6d	100057709	0	0	1	1	0	100091911	0	0	1	1	0
Sgk1	100054785	0	0	1	1	0	100054992	0	0	1	1	0
Slc17a6	100088078	1	0	0	1	0	100032283	1	0	0	1	0
Slc6a1 (*)	100024776	0	0	0	0	1	100092200	0	1	1	1	1
Slit1	100057241	0	0	1	1	0	100057396	?	?	?	?	?
Slit2	100054633	0	1	0	0	0	100056620	0	1	0	0	0
Sncg	100054779	1	0	0	1	0	100055170	1	0	0	1	0
Sox11	100071526	0	1	0	0	0	100093090	0	1	0	0	0
Sox14	100085301	0	0	1	1	0	100092991	0	0	1	1	0
Sox2	100071547	0	0	0	0	1	100074249	0	0	0	0	?
Sox6	100072896	0	1	0	0	0	100092183	0	1	0	0	0
Tacr3 (*)	100071455	0	0	1	0	0	100073401	0	0	1	0	1
Tal1	100076101	0	0	0	0	1	100079268	0	0	0	0	1
Tcerg1l (*)	160028390	0	1	1	0	1	161157360	0	0	1	0	1
Tcf4	100088183	0	0	1	1	0	100031918	0	0	1	1	0
Tcf7l2	100054759	0	0	0	0	1	100054946	0	0	0	0	1
Tenm3 (*)	100071502	1	0	1	1	0	100073388	1	0	1	1	1
Tle3	100054744	0	1	0	1	0	100054961	0	1	0	1	0
Tle4	100057202	1	0	0	0	1	100057379	?	?	?	?	?
Tox	100057187	1	0	0	0	0	100057371	1	0	0	0	0
Tox3	100076107	0	0	0	0	1	100079262	0	0	0	0	1
Trps1	100054701	0	1	1	1	0	100091871	0	1	1	1	0
Tshz1	100072332	0	0	0	0	1	100075689	0	0	0	0	1
Tshz2	160025809	0	0	0	0	1	161154966	0	0	0	0	1
Unc5d (*)	100057739	1	0	0	0	0	100091940	1	1	0	1	0
Wnt7b	100054743	0	0	1	0	0	100092238	0	0	1	0	0
Zeb2 (*)	100072989	0	1	1	1	0	100078393	0	1	1	0	0
Zfhx3	100072916	1	0	1	1	0	100077657	1	0	1	1	0
